# Supplementary material for: Fluorometric and Colorimetric Method for SARS-CoV-2 Detection Using Designed Aptamer Display Particles
Source: Biosensors (Basel). 2024 Feb 20;14(3):113. doi: 10.3390/bios14030113 (PMC10968392; doi:10.3390/bios14030113)
Supplement: Supplementary file 1 [file biosensors-14-00113-s001.zip]

Archive with 1 entries (1 files):
- biosensors-2836664-supplementary.pdf
